# Supplementary material for: High-Light-Induced Degradation of Photosystem II Subunits’ Involvement in the Albino Phenotype in Tea Plants
Source: Int J Mol Sci. 2022 Jul 31;23(15):8522. doi: 10.3390/ijms23158522 (PMC9369412; doi:10.3390/ijms23158522)
Supplement: Supplementary file 1 [file ijms-23-08522-s001.zip]

Archive with 1 entries (1 files):
- ijms-1817889-supplementary.pdf
